# Supplementary material for: Combining de novo and reference-guided assembly with scaffold_builder
Source: Source Code Biol Med. 2013 Nov 22;8:23. doi: 10.1186/1751-0473-8-23 (PMC4177539; doi:10.1186/1751-0473-8-23)
Supplement: Additional file 1: Table S1 — Details of scaffolding statistics for real and simulated genomes. [file 1751-0473-8-23-S1.xlsx]

## Sheet: scaffolding statistics (454)
Characteristics	E. coli 042	L. salivarius UCC118	S. enterica subsp. Enterica sv Typhi P-stx-12	SDT1291	G455
Number of sequencing reads	400000	400000	400000	341126	388386
Average Total length (Assembly)	5,188,712 ± 384.806	1,767,301 ± 187.346	4,699,517 ± 249.422	4831000	4815324
Average Number of sequences (Assembly)	75.1 ± 1.7	41.1 ± 1.35	62.1 ± 0.82	259	159
Average Length (Assembly)	69,443 ± 1559.5	43,439 ± 1349.5	75,805 ± 985.65	18591	30383
Average N50 (Assembly)	295,805.1 ± 11,126.61	94,588 ± 2,276.51	180,954.7± 3,022.79	93105	54487
Average Longest contig (Assembly)	571,012±32.68	304,507±1.26	393,040±0.094	246952	227070
Average Total length (Scaffold+Not Scaffold)	4,837,071± 69,724.51	1,658,964± 12,277.39	4,299,750.7± 6,250.58	4734906	4671134
Average Number of sequences (Scaffold +Not Scaffold)	43.8±1.46	14.0±0.74	24.1±0.623	74	50
Average Number of scaffolded sequences	41.8±0.83	31.4±0.79	48.2±0.31	118	195
Average Number of not mapped sequences	6.6±0.65	5.1±0.73	9.2±0.5	9	15
Average Number of Overlapping contig sub region sequences	18.5±0.78	0.2±0.19	0.0±0	15	37
Average Number of ambiguous mapping sequences	9.2±0.48	5.5±0.21	4.4±0.2	18	13
Average Longest contig (Scaffold)	1,162,135±93,137.88	1,227,436.8±52,580.25	2,278,003.8±59,030.02	1229258	1229005
Average N50 (Scaffold)	427,439.2±8,930.54	194,287.4±2,767.32	261,995.6±4,826.61	222039	170627
Average of % overlaps exceed the default identity value of 80%	4% ±0.84%	66.67%±33.33%	100%±0	0.5	0.83
Average pair of sequence that exceed the default identity value of 80%	0.7	1	2	3	5

## Sheet: scaffolding statistics (Illumi)
Characteristics	E. coli 042	L. salivarius UCC118	S. enterica subsp. Enterica sv Typhi P-stx-12
Number of sequencing reads	1600000	1600000	1600000
Average Total length (Assembly)	5,219,540.3 ± 869.69	1783503.5 ±832.55	4,715,631.2 ± 804.68
Average Number of sequences (Assembly)	342.4 ± 9.77	107.0 ± 3.9	132.8 ± 7.8
Average Length (Assembly)
Average N50 (Assembly)	144,449.8 ± 13262.4	73,056.6 ± 5,221.57	137,690.7 ± 5,322.7
Average Longest contig (Assembly)	410,574.9 ± 2,547.77	218,509.8 ± 62,594.2	284,782.9 ± 31,385.42
Average Total length (Scaffold+Not Scaffold)	4,523,035.1 ± 174,258.60	1,760,867.6 ± 99,431.45	4,150,681.3 ± 149,031.54
Average Number of sequences (Scaffold +Not Scaffold)	223.6 ± 11.75	38.3 ± 4.2	69.5 ± 9.2
Average Number of scaffolded sequences	138.1 ± 8.5	72.0 ± 4.5	75.7 ± 4.73
Average Number of not mapped sequences	42.1 ± 4.5	13.1 ± 2.2	30.1 ± 7.3
Average Number of Overlapping contig sub region sequences	101.0 ± 6.3	10.5 ± 2.4	3.7 ± 2.3
Average Number of ambiguous mapping sequences	61.2 ± 3.4	11.4 ± 1.5	34.4 ± 34.7
Average Longest contig (Scaffold)	1,119,610.3 ± 111,141.53	1,201,475.7 ± 311,848.12	1,257,329.5 ± 349,760.97
Average N50 (Scaffold)	271,880.5 ± 41,807.82	214,625.0 ± 52,035.1	217,274.8 ± 15,969.64
Average of % overlaps exceed the default identity value of 80%	39.12 ± 3.88	75.5 ± 4.95	75.98 ± 8.95
Average pair of sequence that exceed the default identity value of 80%	29.7 ± 4.23	23.2 ± 3.43	19.3 ± 3.6
