# Supplementary material for: Combining de novo and reference-guided assembly with scaffold_builder
Source: Source Code Biol Med. 2013 Nov 22;8:23. doi: 10.1186/1751-0473-8-23 (PMC4177539; doi:10.1186/1751-0473-8-23)
Supplement: Additional file 2: Table S2 — Details of the gaps between scaffolded contigs. These details include the locations and lengths of the gaps (negative gap lengths indicate insertions relative to the reference) and identifiers and annotation of any overlapping genes. The file contains 4 tabs: one each for the chromosomes and plasmids of both S. Typhimurium strains. [file 1751-0473-8-23-S2.xlsx]

## Sheet: G455 chrom
contig	LT2_start	LT2_end	contig_start	contig_end	gap_from	gap_to	gap_length	genes
contig00059_begin	1	14892	14891	1			Note: negative gap lengths indicate insertions relative to the reference genome
contig00180	15001	15757	759	3	14892	15001	108	14845-14958:STM14 (FIG01045332: hypothetical protein)
contig00153	15813	17706	1	1894	15757	15813	55	15014-15961:STM15 (Putative regulatory protein)
contig00093	17755	33870	16113	1	17706	17755	48
contig00055	34761	64772	30011	1	33870	34761	890	33364-34368:STM32 (Putative LysR family transcriptional regulator) 34816-34376:STM33 (Putative transcription regulator)
contig00057	66599	95411	1	28813	64772	66599	1826	64849-63548:STM58 (Oxaloacetate decarboxylase beta chain (EC 4.1.1.3)) 66637-64862:STM59 (Oxaloacetate decarboxylase alpha chain (EC 4.1.1.3))
contig00041	95705	134222	38522	1	95411	95705	293
contig00025	134223	188916	1	54696	134222	134223	0
contig00078	189356	209214	19864	1	188916	189356	439	189357-188515:STM171 (HNH endonuclease)
contig00012	209243	289099	79853	1	209214	209243	28
contig00254	290851	290954	104	1	289099	290851	1751	289179-290720:STM267 (Small Subunit Ribosomal RNA; ssuRNA; SSU rRNA) 290790-290863:STM268 (tRNA-Ile-GAT)
contig00249	291774	291883	1	110	290954	291774	819	290976-291048:STM269 (tRNA-Ala-TGC) 291060-291176:STM270 (hypothetical protein) 291234-294324:STM271 (Large Subunit Ribosomal RNA; lsuRNA; LSU rRNA)
contig00070	294645	318097	23455	1	291883	294645	2761	291234-294324:STM271 (Large Subunit Ribosomal RNA; lsuRNA; LSU rRNA) 294519-294638:STM272 (5S RNA)
contig00122	318172	323565	1	5399	318097	318172	74	317683-318168:STM296 (putative cytoplasmic protein)
contig00096	323566	338840	15275	1	323565	323566	0	323471-323827:STM303 (putative Shiga-like toxin A subunit)
contig00042	338861	375998	1	37143	338840	338861	20
contig00150	375999	378189	1	2189	375998	375999	0	375715-376629:STM361 (Putative hydrolase or acyltransferase)
contig00115	378573	385520	1	6951	378189	378573	383
contig00198	386234	386591	359	1	385520	386234	713	385603-386337:STM369 (Possible transmembrane regulator)
contig00146	386772	389503	2732	1	386591	386772	180	386478-386609:STM370 (Putative inner membrane protein)
contig00047	389725	424629	34907	1	389503	389725	221	388783-389526:STM372 (Possible transmembrane regulator) 389499-389987:STM373 (Putative inner membrane protein)
contig00175	424630	425520	1	890	424629	424630	0	424652-423678:STM402 (Porphobilinogen synthase (EC 4.2.1.24))
contig00098	425547	440477	1	14929	425520	425547	26	425306-428101:STM405 (Putative flagellin structural protein)
contig00002	440478	611106	170627	1	440477	440478	0	440205-440660:STM421 (Protein YaiI)
contig00164	611333	612685	1	1353	611106	611333	226
contig00141	612686	615950	1	3263	612685	612686	0
contig00029	616168	668686	1	52520	615950	616168	217	616444-614804:STM599 (Putative inner membrane protein)
contig00028	668834	722223	1	53391	668686	668834	147	668945-668043:STM650 (LysR-family transcriptional regulator YbeF)
contig00094	722224	738333	16110	1	722223	722224	0	721039-722511:STM706 (FIG00638911: hypothetical protein)
contig00061	738109	766106	91	27999	738333	738109	-225	738200-738129:STM723 (tRNA-Gln-CTG) 738323-738250:STM724 (tRNA-Met-CAT)
contig00088	766307	784517	1	18211	766106	766307	200
contig00184	787193	787897	1	702	784517	787193	2675	784017-785168:STM771 (UDP-galactopyranose mutase (EC 5.4.99.9)) 785168-786061:STM772 (Putative glycosyl transferase) 786074-787207:STM773 (Putative glycosyl transferase)
contig00170	787977	789045	1	1069	787897	787977	79	787336-788106:STM774 (O-antigen export system permease protein RfbD)
contig00076	793228	813660	20432	1	789045	793228	4182	788914-790692:STM776 ("Glycosyl transferase, family 2") 790942-791718:STM777 (FIG01045205: hypothetical protein) 791722-793671:STM778 (Dolichol-phosphate mannosyltransferase (EC 2.4.1.83) in lipid-linked oligosaccharide synthesis cluster)
contig00123	813661	819054	1	5394	813660	813661	0	813428-814120:STM800 (MotA/TolQ/ExbB proton channel family protein)
contig00217	819136	819318	1	184	819054	819136	81	818985-819057:STM807 (tRNA-Val-TAC) 819064-819136:STM808 (tRNA-Lys-TTT)
contig00117	819863	826361	1	6500	819318	819863	544	819399-819471:STM810 (tRNA-Lys-TTT)
contig00158	826840	828515	1	1677	826361	826840	478	826453-827343:STM818 ("Transcriptional regulator, lysR family")
contig00144	828831	831916	1	3087	828515	828831	315	828550-829818:STM820 (Anion permease ArsB/NhaD-like)
contig00033	882557	926444	35847	1	831916	882557	50640	831919-833220:STM824 (Oxaloacetate decarboxylase beta chain (EC 4.1.1.3)) 833339-834037:STM825 (Membrane protein associated with oxaloacetate decarboxylase) 834513-835496:STM826 (putative ABC transport protein) 835496-836272:STM827 (Ferrichrome transport ATP-binding protein FhuC (TC 3.A.1.14.3)) 837115-836363:STM828 (Phosphoglycerate mutase (EC 5.4.2.1)) 838379-837339:STM829 (Aldose 1-epimerase (…
contig00131	927623	931921	1	4301	926444	927623	1178	926181-926696:STM915 (putative cytoplasmic protein) 926719-927468:STM916 ("Electron transfer flavoprotein, beta subunit") 927479-928426:STM917 ("Electron transfer flavoprotein, alpha subunit")
contig00054	931947	962570	30624	1	931921	931947	25	930332-932017:STM920 (Electron transfer flavoprotein-ubiquinone oxidoreductase (EC 1.5.5.1))
contig00097	962571	977582	15015	1	962570	962571	0
contig00171	977583	978610	1	1003	977582	977583	0	977159-977773:STM976 ("Phage lysin, 1,4-beta-N-acetylmuramidase (EC 3.2.1.17) or lysozyme")
contig00134	979147	982973	1	3827	978610	979147	536	978738-978547:STM978 (hypothetical protein) 979038-978814:STM979 (FIG01046582: hypothetical protein) 979090-979581:STM980 (FIG01045807: hypothetical protein)
contig00080	982974	1002373	19400	1	982973	982974	0	981876-983411:STM983 (hypothetical protein)
contig00157	1002482	1004163	1	1682	1002373	1002482	108	1003236-1002088:STM1002 (Sialidase (EC 3.2.1.18))
contig00197	1004916	1005293	1	377	1004163	1004916	752	1004829-1004966:STM1004 (hypothetical protein)
contig00079	1005294	1025019	19727	1	1005293	1005294	0
contig00058	1025732	1054404	28673	193	1025019	1025732	712	1025166-1025624:STM1022 (Mobile element protein)
contig00032	1054608	1100318	45711	1	1054404	1054608	203	1054061-1055020:STM1048 (FIG01045244: hypothetical protein)
contig00167	1102038	1103274	2	1280	1100318	1102038	1719	1101245-1100136:STM1089 (Gifsy-2 prophage RecT) 1104141-1101256:STM1090 (Exodeoxyribonuclease VIII (EC 3.1.11.-))
contig00202	1104399	1104674	1	276	1103274	1104399	1124	1104141-1101256:STM1090 (Exodeoxyribonuclease VIII (EC 3.1.11.-))
contig00127	1110052	1114725	1	4673	1104674	1110052	5377	1104747-1104589:STM1091 (FIG01045596: hypothetical protein) 1105256-1105050:STM1092 (Putative DNA-binding protein) 1106010-1106159:STM1093 (hypothetical protein) 1106150-1106266:STM1094 (FIG01045274: hypothetical protein) 1106313-1107227:STM1095 (hypothetical protein) 1107230-1107979:STM1096 (DNA replication protein DnaC) 1107990-1108337:STM1097 (putative DNA-binding protein) 1108334-1108645:STM1…
contig00063	1115270	1143057	27773	3128	1114725	1115270	544	1114891-1115226:STM1107 (Phage holin) 1115213-1115662:STM1108 (Gifsy-2 prophage lysozyme( EC:3.2.1.17 ))
contig00048	1143143	1177301	34166	2	1143057	1143143	85	1143252-1142566:STM1138 (FIG01046696: hypothetical protein)
contig00077	1177542	1197822	1	20282	1177301	1177542	240	1177325-1176450:STM1173 (FIG01046201: hypothetical protein)
contig00074	1198136	1219552	21425	1	1197822	1198136	313
contig00166	1219560	1220853	1	1293	1219552	1219560	7	1219472-1220620:STM1216 ("Sialic acid-induced transmembrane protein YjhT(NanM), possible mutarotase")
contig00111	1221225	1230357	3101	9133	1220853	1221225	371	1220666-1221358:STM1217 (N-acetylneuraminic acid outer membrane channel protein NanC)
contig00007	1230902	1327875	96976	1	1230357	1230902	544	1230378-1229728:STM1229 (Transcriptional regulator CsgD for 2nd curli operon)
contig00120	1327876	1333984	6108	1	1327875	1327876	0
contig00026	1334156	1388771	1	54620	1333984	1334156	171	1334389-1334045:STM1339 (Periplasmic lysozyme inhibitor of c-type lysozyme)
contig00073	1388772	1410197	21426	1	1388771	1388772	0	1388557-1389042:STM1410 (Periplasmic protein related to spheroblast formation)
contig00017	1411309	1478218	66908	1	1410197	1411309	1111	1411310-1410087:STM1434 (O-antigen polymerase)
contig00154	1478219	1480095	1877	1	1478218	1478219	0	1479598-1476836:STM1496 (Secretion system regulator: Sensor component (EC 2.7.3.-) (EC 2.7.1.40))
contig00004	1480195	1606037	125852	1	1480095	1480195	99
contig00067	1606038	1630802	1	24763	1606037	1606038	0
contig00181	1631069	1631788	721	1	1630802	1631069	266	1631871-1630405:STM1664 (putative coiled-coil protein)
contig00021	1631857	1691923	60067	1	1631788	1631857	68	1631871-1630405:STM1664 (putative coiled-coil protein)
contig00062	1692363	1720301	27944	2	1691923	1692363	439	1692181-1693131:STM1714 (secreted effector protein)
contig00190	1720598	1721098	1	502	1720301	1720598	296	1720867-1720151:STM1744 (FIG01045328: hypothetical protein)
contig00165	1722025	1723357	1342	1	1721098	1722025	926	1721293-1722519:STM1745 (Secreted effector J SseJ)
contig00143	1723553	1726702	1	3151	1723357	1723553	195
contig00081	1726703	1745877	19175	1	1726702	1726703	0	1726059-1726739:STM1750 (putative amino acid ABC transporter)
contig00106	1746020	1756793	10774	1	1745877	1746020	142	1745917-1745708:STM1766 (FIG01048335: hypothetical protein)
contig00135	1756794	1760593	3800	1	1756793	1756794	0	1756772-1757803:STM1781 (Mechanosensitive ion channel)
contig00104	1760596	1771834	1	11237	1760593	1760596	2	1761173-1760349:STM1786 (Putative exported protein)
contig00003	1772185	1936186	82916	1	1771834	1772185	350	1770971-1771900:STM1796 (Putative oxidoreductase) 1773610-1771997:STM1797 (Periplasmic Murein Peptide-Binding Protein MppA)
contig00173	1936248	1937204	957	1	1936186	1936248	61	1936151-1936291:STM1966 (FIG01048505: hypothetical protein)
contig00095	1937314	1952867	1	15418	1937204	1937314	109	1937220-1937459:STM1969 (hypothetical protein)
contig00191	1952986	1953483	1	499	1952867	1952986	118
contig00109	1953507	1963066	1	9555	1953483	1953507	23	1953418-1953813:STM1988 (Putative cytoplasmic protein)
contig00162	1963324	1964719	1396	1	1963066	1963324	257
contig00011	1965081	2045627	80548	1	1964719	1965081	361	1964775-1964512:STM2004 (hypothetical protein) 1964830-1965018:STM2005 (FIG01046582: hypothetical protein)
contig00009	2046339	2141136	94799	1	2045627	2046339	711	2046193-2045735:STM2099 (Mobile element protein)
contig00075	2141235	2162285	21056	1	2141136	2141235	98
contig00161	2162929	2164352	1432	1	2162285	2162929	643	2162361-2160931:STM2236 (Undecaprenyl-phosphate galactosephosphotransferase (EC 2.7.8.6)) 2163866-2162433:STM2237 (Phosphomannomutase (EC 5.4.2.8))
contig00163	2164565	2165935	1372	1	2164352	2164565	212	2165184-2163853:STM2238 (Mannose-1-phosphate guanylyltransferase (GDP) (EC 2.7.7.22) / Mannose-6-phosphate isomerase (EC 5.3.1.8))
contig00139	2170742	2174240	3501	1	2165935	2170742	4806	2166237-2165293:STM2239 (O antigen biosynthesis rhamnosyltransferase rfbN (EC 2.4.1.-)) 2167299-2166238:STM2240 (O-antigen flippase Wzx) 2168620-2167619:STM2241 (Putative glycosyltransferase) 2169905-2168625:STM2242 (O-antigen flippase Wzx) 2170898-2169999:STM2243 (UDP-glucose 4-epimerase (EC 5.1.3.2))
contig00023	2174413	2231565	57152	1	2174240	2174413	172	2175112-2174120:STM2247 ("CDP-6-deoxy-delta-3,4-glucoseen reductase-like")
contig00179	2231852	2232612	1	763	2231565	2231852	286	2231652-2232542:STM2293 (putative cytoplasmic protein)
contig00013	2232635	2309641	77006	1	2232612	2232635	22	2232847-2232578:STM2294 (putative cytoplasmic protein)
contig00060	2309766	2338126	1	28276	2309641	2309766	124	2309758-2309636:STM2373 (FIG01045525: hypothetical protein)
contig00110	2339015	2348399	9386	1	2338126	2339015	888	2337824-2339155:STM2402 (FIG01045701: hypothetical protein)
contig00069	2353587	2377191	23605	1	2348399	2353587	5187	2348436-2347393:STM2412 (Cytochrome c heme lyase subunit CcmL / Cytochrome c heme lyase subunit CcmH) 2348990-2348433:STM2413 ("Cytochrome c-type biogenesis protein CcmG/DsbE, thiol:disulfide oxidoreductase") 2350918-2348987:STM2414 (Cytochrome c heme lyase subunit CcmF) 2351394-2350915:STM2415 ("Cytochrome c-type biogenesis protein CcmE, heme chaperone") 2351564-2351391:STM2416 ("Cytochrome c-ty…
contig00089	2377192	2394795	1	17604	2377191	2377192	0	2377959-2376757:STM2438 (putative MR-MLE-family protein)
contig00188	2394800	2395438	1	639	2394795	2394800	4	2394726-2395748:STM2452 (Putative cytoplasmic protein)
contig00105	2395552	2406647	11096	1	2395438	2395552	113	2394726-2395748:STM2452 (Putative cytoplasmic protein)
contig00046	2406648	2441799	35150	1	2406647	2406648	0	2406093-2408075:STM2465 ("Polymyxin resistance protein ArnA_DH, UDP-glucuronic acid decarboxylase (EC 4.1.1.-) / Polymyxin resistance protein ArnA_FT, UDP-4-amino-4-deoxy-L-arabinose formylase (EC 2.1.2.-)")
contig00010	2441838	2532255	90420	1	2441799	2441838	38
contig00172	2532286	2533280	995	1	2532255	2532286	30
contig00149	2533281	2535815	2535	1	2533280	2533281	0
contig00034	2535864	2579223	43360	1	2535815	2535864	48
contig00035	2579935	2622011	42077	1	2579223	2579935	711	2579789-2579331:STM2649 (Mobile element protein)
contig00113	2622069	2631045	8980	1	2622011	2622069	57
contig00145	2631265	2634046	1	2782	2631045	2631265	219	2633699-2627589:STM2690 (AIDA autotransporter-like protein)
contig00090	2634047	2651046	17000	1	2634046	2634047	0
contig00101	2650976	2664998	1	14020	2651046	2650976	-71
contig00049	2664999	2698289	1	33293	2664998	2664999	0	2665291-2662913:STM2709 (Anaerobic dimethyl sulfoxide reductase chain A (EC 1.8.99.-))
contig00053	2698391	2729580	1	31192	2698289	2698391	101
contig00148	2730325	2732928	2603	1	2729580	2730325	744	2729000-2730469:STM2768 (leucine-rich repeat protein)
contig00203	2732929	2733184	1	256	2732928	2732929	0
contig00065	2733185	2759819	1	26633	2733184	2733185	0
contig00128	2760364	2765035	4672	1	2759819	2760364	544	2759876-2759427:STM2801 (morphogenesis-like protein( EC:3.2.1.17 )) 2760198-2759863:STM2802 (Phage holin)
contig00199	2770413	2770739	327	1	2765035	2770413	5377	2765133-2764531:STM2811 (hypothetical protein) 2765782-2765549:STM2812 (DNA-damage-inducible protein I) 2766226-2766074:STM2813 (FIG01046542: hypothetical protein) 2766753-2766442:STM2814 (FIG01045224: hypothetical protein) 2767097-2766750:STM2815 (putative DNA-binding protein) 2767857-2767108:STM2816 (Bacteriophage-encoded homolog of DNA replication protein DnaC) 2768774-2767860:STM2817 (Replica…
contig00071	2774820	2796865	22046	1	2770739	2774820	4080	2770997-2773882:STM2823 (Exodeoxyribonuclease VIII (EC 3.1.11.-)) 2773893-2775002:STM2824 (Gifsy-2 prophage RecT)
contig00247	2799114	2799224	1	111	2796865	2799114	2248	2799764-2796757:STM2849 (Large Subunit Ribosomal RNA; lsuRNA; LSU rRNA)
contig00183	2799225	2799928	1	704	2799224	2799225	0	2799764-2796757:STM2849 (Large Subunit Ribosomal RNA; lsuRNA; LSU rRNA)
contig00018	2801568	2867539	1	50600	2799928	2801568	1639	2800033-2799961:STM2850 (tRNA-Glu-TTC) 2801660-2800119:STM2851 (Small Subunit Ribosomal RNA; ssuRNA; SSU rRNA)
contig00100	2868241	2882363	1	14122	2867539	2868241	701	2868624-2866927:STM2920 (FIG01049142: hypothetical protein)
contig00138	2882760	2886271	3512	1	2882363	2882760	396	2882784-2881972:STM2937 (putative cytoplasmic protein)
contig00130	2888047	2892493	1	4443	2886271	2888047	1775	2886073-2887356:STM2941 (putative ATPase) 2887353-2888219:STM2942 (putative cytoplasmic protein)
contig00114	2893205	2901769	8564	1	2892493	2893205	711	2892409-2893611:STM2951 (FIG01047465: hypothetical protein)
contig00140	2904668	2908057	1	3390	2901769	2904668	2898	2901480-2903354:STM2960 (putative inner membrane protein) 2904936-2903614:STM2961 (putative inner membrane protein)
contig00082	2910293	2929444	19151	1	2908057	2910293	2235	2910402-2908420:STM2966 (FIG01046577: hypothetical protein)
contig00038	2929759	2969908	40153	1	2929444	2929759	314	2929401-2929598:STM2981 (FIG01046564: hypothetical protein) 2929595-2930491:STM2982 (Putative transcriptional regulator)
contig00232	2969909	2970046	138	1	2969908	2969909	0
contig00222	2970011	2970178	1	168	2970046	2970011	-36
contig00036	2970312	3011935	41628	1	2970178	2970312	133	2970273-2970200:STM3030 (tRNA-Arg-ACG)
contig00177	3012016	3012869	857	1	3011935	3012016	80
contig00118	3013074	3019443	1	6368	3012869	3013074	204	3012994-3012107:STM3078 (Type III secretion transcriptional regulator HilC (= SirC))
contig00132	3019498	3023692	1	4194	3019443	3019498	54
contig00072	3024101	3046126	1	22029	3023692	3024101	408	3024081-3023689:STM3090 (secretion chaparone)
contig00037	3046230	3086712	40478	1	3046126	3046230	103
contig00112	3086787	3095900	9114	1	3086712	3086787	74
contig00125	3095799	3100739	1	4941	3095900	3095799	-102	3095775-3095921:STM3174 (FIG01047314: hypothetical protein)
contig00174	3100740	3101675	1	936	3100739	3100740	0	3101410-3100610:STM3181 (Nucleoside triphosphate pyrophosphohydrolase MazG (EC 3.6.1.8))
contig00043	3101938	3138132	36194	1	3101675	3101938	262
contig00066	3138133	3162991	24858	1	3138132	3138133	0	3137877-3138791:STM3218 (putative integral membrane protein)
contig00068	3163014	3187274	24261	1	3162991	3163014	22
contig00126	3187286	3192055	1	4767	3187274	3187286	11	3187730-3186654:STM3262 (Putative outer membrane protein)
contig00151	3192074	3194210	1	2129	3192055	3192074	18
contig00091	3194926	3211690	16765	1	3194210	3194926	715	3194776-3194318:STM3270 (Mobile element protein)
contig00005	3211695	3317628	58	105935	3211690	3211695	4
contig00008	3317629	3414165	96535	1	3317628	3317629	0
contig00136	3414677	3418433	1	3760	3414165	3414677	511	3414125-3414244:STM3509 (hypothetical protein) 3414241-3414360:STM3510 (hypothetical protein) 3414357-3414476:STM3511 (hypothetical protein) 3414473-3414592:STM3512 (hypothetical protein)
contig00133	3418461	3422488	1	4027	3418433	3418461	27	3418322-3418441:STM3516 (FIG01048993: hypothetical protein)
contig00024	3422489	3479612	57122	1	3422488	3422489	0
contig00039	3479613	3519310	1	39698	3479612	3479613	0	3479758-3478946:STM3584 ("Uncharacterized ABC transporter, ATP-binding protein YrbF")
contig00116	3521783	3528463	6681	1	3519310	3521783	2472	3520033-3518732:STM3622 (Oxaloacetate decarboxylase beta chain (EC 4.1.1.3)) 3521821-3520046:STM3623 (Oxaloacetate decarboxylase alpha chain (EC 4.1.1.3))
contig00051	3528464	3561051	32586	1	3528463	3528464	0	3528028-3528498:STM3631 ("Arginine pathway regulatory protein ArgR, repressor of arg regulon")
contig00121	3561110	3566861	5752	1	3561051	3561110	58	3561104-3562261:STM3662 (Acriflavine resistance protein E (AcrE))
contig00236	3567057	3567189	133	1	3566861	3567057	195	3566989-3566870:STM3667 (5S RNA)
contig00159	3567190	3568810	1	1621	3567189	3567190	0	3570072-3567081:STM3668 (Large Subunit Ribosomal RNA; lsuRNA; LSU rRNA)
contig00244	3568901	3569019	1	119	3568810	3568901	90	3570072-3567081:STM3668 (Large Subunit Ribosomal RNA; lsuRNA; LSU rRNA)
contig00251	3571915	3572022	1	108	3569019	3571915	2895	3570072-3567081:STM3668 (Large Subunit Ribosomal RNA; lsuRNA; LSU rRNA) 3570380-3570308:STM3669 (tRNA-Glu-TTC) 3572007-3570466:STM3670 (Small Subunit Ribosomal RNA; ssuRNA; SSU rRNA)
contig00020	3572152	3635052	62903	1	3572022	3572152	129
contig00030	3635764	3682915	1	47157	3635052	3635764	711	3635618-3635160:STM3755 (Mobile element protein)
contig00211	3683116	3683318	203	1	3682915	3683116	200	3683092-3682925:STM3799 (Putative ribonucleoprotein related-protein)
contig00001	3683320	3910388	1	227070	3683318	3683320	1	3684678-3683125:STM3800 (Putative ribonucleoprotein related-protein)
contig00194	3910951	3911411	461	1	3910388	3910951	562	3910706-3909561:STM4011 ("Lipopolysaccharide 1,2-N-acetylglucosaminetransferase (EC 2.4.1.56)") 3911616-3910807:STM4012 (Lipopolysaccharide core biosynthesis protein RfaZ)
contig00045	3913805	3949766	35960	1	3911411	3913805	2393	3911616-3910807:STM4012 (Lipopolysaccharide core biosynthesis protein RfaZ) 3912464-3911766:STM4013 (Lipopolysaccharide core biosynthesis protein RfaY) 3913497-3912487:STM4014 ("UDP-glucose:(glucosyl)lipopolysaccharide alpha-1,2-glucosyltransferase (EC 2.4.1.58)") 3914528-3913515:STM4015 ("UDP-glucose:(glucosyl)lipopolysaccharide alpha-1,3-glucosyltransferase WaaO (EC 2.4.1.-)")
contig00137	3949767	3953502	1	3736	3949766	3949767	0
contig00022	3953823	4013327	59506	1	3953502	3953823	320
contig00050	4018515	4051565	33054	1	4013327	4018515	5187	4013364-4012321:STM4122 (Cytochrome c heme lyase subunit CcmL / Cytochrome c heme lyase subunit CcmH) 4013918-4013361:STM4123 ("Cytochrome c-type biogenesis protein CcmG/DsbE, thiol:disulfide oxidoreductase") 4015846-4013915:STM4124 (Cytochrome c heme lyase subunit CcmF) 4016322-4015843:STM4125 ("Cytochrome c-type biogenesis protein CcmE, heme chaperone") 4016492-4016319:STM4126 ("Cytochrome c-ty…
contig00031	4052880	4099886	1	47006	4051565	4052880	1314	4051378-4052340:STM4158 (putative inner membrane protein) 4052340-4053275:STM4159 (Retron-type RNA-directed DNA polymerase (EC 2.7.7.49))
contig00027	4105239	4159724	54487	1	4099886	4105239	5352	4100132-4101673:STM4205 (Small Subunit Ribosomal RNA; ssuRNA; SSU rRNA) 4101759-4101831:STM4206 (tRNA-Glu-TTC) 4102028-4105019:STM4207 (Large Subunit Ribosomal RNA; lsuRNA; LSU rRNA) 4105111-4105230:STM4208 (5S RNA)
contig00044	4159801	4195812	36010	1	4159724	4159801	76	4159912-4159784:STM4264 (FIG01046006: hypothetical protein)
contig00016	4201427	4275690	74263	1	4195812	4201427	5614	4196059-4197600:STM4299 (Small Subunit Ribosomal RNA; ssuRNA; SSU rRNA) 4197670-4197743:STM4300 (tRNA-Ile-GAT) 4197858-4197930:STM4301 (tRNA-Ala-TGC) 4197942-4198058:STM4302 (hypothetical protein) 4198116-4201107:STM4303 (Large Subunit Ribosomal RNA; lsuRNA; LSU rRNA) 4201302-4201421:STM4304 (5S RNA)
contig00014	4275691	4350884	75193	1	4275690	4275691	0	4275604-4276938:STM4386 ("Melibiose carrier protein, Na+/melibiose symporter")
contig00084	4356230	4374895	1	18667	4350884	4356230	5345	4351130-4352671:STM4455 (Small Subunit Ribosomal RNA; ssuRNA; SSU rRNA) 4352741-4352814:STM4456 (tRNA-Ile-GAT) 4352929-4353001:STM4457 (tRNA-Ala-TGC) 4353013-4353129:STM4458 (hypothetical protein) 4353187-4356178:STM4459 (Large Subunit Ribosomal RNA; lsuRNA; LSU rRNA)
contig00087	4376312	4394659	18351	1	4374895	4376312	1416	4374927-4374607:STM4478 (FIG01046757: hypothetical protein) 4375042-4374905:STM4479 (FIG01046653: hypothetical protein) 4375332-4376360:STM4480 (putative cytoplasmic protein)
contig00083	4399655	4418689	1	19034	4394659	4399655	4995	4394675-4396217:STM4502 (Small Subunit Ribosomal RNA; ssuRNA; SSU rRNA) 4396303-4396375:STM4503 (tRNA-Glu-TTC) 4396611-4399602:STM4504 (Large Subunit Ribosomal RNA; lsuRNA; LSU rRNA)
contig00086	4419011	4437655	1	18645	4418689	4419011	321	4419194-4419006:STM4525 (putative inner membrane protein)
contig00040	4437791	4477328	39535	1	4437655	4437791	135
contig00176	4478360	4479239	880	1	4477328	4478360	1031	4477207-4477347:STM4593 (FIG01045545: hypothetical protein)
contig00147	4481973	4484594	2625	1	4479239	4481973	2733	4478486-4479874:STM4595 (Putative integral membrane protein) 4480257-4481183:STM4596 (Agglutination protein) 4481207-4482457:STM4597 (Putative type-I secretion protein)
contig00099	4484616	4499460	14849	1	4484594	4484616	21	4482474-4499153:STM4598 (Large repetitive protein)
contig00085	4500202	4518850	18651	1	4499460	4500202	741	4499193-4501259:STM4599 (Putative type-1 secretion protein)
contig00056	4518820	4548674	29855	1	4518850	4518820	-31	4518215-4518886:STM4616 (NrfC protein)
contig00107	4548804	4559270	1	10471	4548674	4548804	129	4548767-4548594:STM4642 (hypothetical protein)
contig00178	4559982	4560750	769	1	4559270	4559982	711	4559416-4559874:STM4652 (Mobile element protein)
contig00019	4561932	4626429	5	64497	4560750	4561932	1181	4560870-4560598:STM4655 (Flagellar regulon repressor RtsB) 4561757-4560882:STM4656 (Type III secretion and flagellar regulator RtsA)
contig00006	4626430	4731010	104585	1	4626429	4626430	0	4625233-4626630:STM4730 ("Ascorbate-specific PTS system, EIIC component")
contig00102	4731011	4744253	13244	1	4731010	4731011	0	4731011-4731092:STM4846 (tRNA-Leu-CAA)
contig00108	4744657	4754794	1	10137	4744253	4744657	403	4746939-4743262:STM4853 (putative type II restriction enzyme methylase subunit)
contig00142	4754795	4758059	3265	1	4754794	4754795	0	4755566-4753941:STM4860 (3-demethylubiquinone-9 3-methyltransferase (EC 2.1.1.64))
contig00092	4759229	4775841	16614	1	4758059	4759229	1169	4757183-4758178:STM4863 (FIG01045697: hypothetical protein) 4758454-4759365:STM4864 (Putative cytoplasmic protein)
contig00152	4775842	4777940	1	2099	4775841	4775842	0
contig00195	4777941	4778384	1	445	4777940	4777941	0	4779015-4777606:STM4890 ("Type I restriction-modification system, specificity subunit S (EC 3.1.21.3)")
contig00052	4778450	4810898	32450	1	4778384	4778450	65	4779015-4777606:STM4890 ("Type I restriction-modification system, specificity subunit S (EC 3.1.21.3)")
contig00119	4810857	4817017	3	6161	4810898	4810857	-42	4810947-4810864:STM4923 (tRNA-Leu-CAG)
contig00064	4817018	4843875	1	26857	4817017	4817018	0	4816910-4817983:STM4932 (FIG00638703: hypothetical protein)
contig00059_end	4843876	4857432	28448	14892	4843875	4843876	0	4843732-4844220:STM4958 (Conserved uncharacterized protein CreA)

## Sheet: G455 plasmid
contig	LT2_start	LT2_end	contig_start	contig_end	gap_from	gap_to	gap_length
contig00015_begin	1	54660	39283	93934			Note: negative gap lengths indicate insertions relative to the reference genome
contig00015_end	54661	93939	1	39282	0

## Sheet: SDT1291 chrom
contig	LT2_start	LT2_end	contig_start	contig_end	gap_from	gap_to	gap_length	genes
contig00037_begin	1	17448	17448	1			Note: negative gap lengths indicate insertions relative to the reference genome
contig00068	17456	33938	16477	1	17448	17456	7	17486-17043:STM18 (hypothetical protein)
contig00120	34362	34908	1	544	33938	34362	423	33364-34368:STM32 (Putative LysR family transcriptional regulator)
contig00049	34944	64772	29827	1	34908	34944	35	34828-34974:STM34 (FIG01049085: hypothetical protein)
contig00051	66598	95779	29178	1	64772	66598	1825	64849-63548:STM58 (Oxaloacetate decarboxylase beta chain (EC 4.1.1.3)) 66637-64862:STM59 (Oxaloacetate decarboxylase alpha chain (EC 4.1.1.3))
contig00016	95804	188904	1	93105	95779	95804	24
contig00014	189522	289099	99574	1	188904	189522	617	189357-188515:STM171 (HNH endonuclease)
contig00129	290716	290951	234	1	289099	290716	1616	289179-290720:STM267 (Small Subunit Ribosomal RNA; ssuRNA; SSU rRNA)
contig00153	291771	291883	113	1	290951	291771	819	290976-291048:STM269 (tRNA-Ala-TGC) 291060-291176:STM270 (hypothetical protein) 291234-294324:STM271 (Large Subunit Ribosomal RNA; lsuRNA; LSU rRNA)
contig00040	294645	338783	1	44137	291883	294645	2761	291234-294324:STM271 (Large Subunit Ribosomal RNA; lsuRNA; LSU rRNA) 294519-294638:STM272 (5S RNA)
contig00036	338833	385233	1	46398	338783	338833	49	338660-338800:STM315 (FIG01048195: hypothetical protein)
contig00002	385596	611332	225717	1	385233	385596	362
contig00085	611342	616283	4941	1	611332	611342	9
contig00005	616371	785906	169532	1	616283	616371	87	616444-614804:STM599 (Putative inner membrane protein)
contig00099	787072	788961	1	1886	785906	787072	1165	785168-786061:STM772 (Putative glycosyl transferase) 786074-787207:STM773 (Putative glycosyl transferase)
contig00106	789015	790053	1035	1	788961	789015	53	788914-790692:STM776 ("Glycosyl transferase, family 2")
contig00117	791743	792359	622	1	790053	791743	1689	788914-790692:STM776 ("Glycosyl transferase, family 2") 790942-791718:STM777 (FIG01045205: hypothetical protein) 791722-793671:STM778 (Dolichol-phosphate mannosyltransferase (EC 2.4.1.83) in lipid-linked oligosaccharide synthesis cluster)
contig00058	792905	819044	1	26137	792359	792905	545	791722-793671:STM778 (Dolichol-phosphate mannosyltransferase (EC 2.4.1.83) in lipid-linked oligosaccharide synthesis cluster)
contig00079	819406	826443	413	7039	819044	819406	361	818985-819057:STM807 (tRNA-Val-TAC) 819064-819136:STM808 (tRNA-Lys-TTT) 819189-819261:STM809 (tRNA-Lys-TTT) 819399-819471:STM810 (tRNA-Lys-TTT)
contig00087	827224	831914	1	4693	826443	827224	780	826453-827343:STM818 ("Transcriptional regulator, lysR family")
contig00041	882557	926498	35907	1	831914	882557	50642	831919-833220:STM824 (Oxaloacetate decarboxylase beta chain (EC 4.1.1.3)) 833339-834037:STM825 (Membrane protein associated with oxaloacetate decarboxylase) 834513-835496:STM826 (putative ABC transport protein) 835496-836272:STM827 (Ferrichrome transport ATP-binding protein FhuC (TC 3.A.1.14.3)) 837115-836363:STM828 (Phosphoglycerate mutase (EC 5.4.2.1)) 838379-837339:STM829 (Aldose 1-epimerase (…
contig00034	927359	978632	1	51226	926498	927359	860	926181-926696:STM915 (putative cytoplasmic protein) 926719-927468:STM916 ("Electron transfer flavoprotein, beta subunit")
contig00060	978431	1004128	150	25700	978632	978431	-202	978738-978547:STM978 (hypothetical protein)
contig00078	1004471	1011557	1	7086	1004128	1004471	342
contig00072	1011558	1025015	1	13456	1011557	1011558	0	1011825-1010107:STM1010 ("Pyruvate oxidase [ubiquinone, cytochrome] (EC 1.2.2.2)")
contig00053	1025735	1054249	24483	1	1025015	1025735	719	1025166-1025624:STM1022 (Mobile element protein)
contig00038	1054376	1099807	45431	1	1054249	1054376	126	1054061-1055020:STM1048 (FIG01045244: hypothetical protein)
contig00110	1102410	1103275	3	906	1099807	1102410	2602	1099813-1099565:STM1087 (putative excisionase) 1100093-1099854:STM1088 (putative bacteriophage protein) 1101245-1100136:STM1089 (Gifsy-2 prophage RecT) 1104141-1101256:STM1090 (Exodeoxyribonuclease VIII (EC 3.1.11.-))
contig00123	1104399	1104838	440	1	1103275	1104399	1123	1104141-1101256:STM1090 (Exodeoxyribonuclease VIII (EC 3.1.11.-))
contig00088	1110052	1114616	4564	1	1104838	1110052	5213	1105256-1105050:STM1092 (Putative DNA-binding protein) 1106010-1106159:STM1093 (hypothetical protein) 1106150-1106266:STM1094 (FIG01045274: hypothetical protein) 1106313-1107227:STM1095 (hypothetical protein) 1107230-1107979:STM1096 (DNA replication protein DnaC) 1107990-1108337:STM1097 (putative DNA-binding protein) 1108334-1108645:STM1098 (FIG01045224: hypothetical protein) 1108861-1109013:STM1…
contig00027	1115401	1177454	62040	1	1114616	1115401	784	1114891-1115226:STM1107 (Phage holin) 1115213-1115662:STM1108 (Gifsy-2 prophage lysozyme( EC:3.2.1.17 ))
contig00063	1177642	1197778	1	20139	1177454	1177642	187
contig00061	1198166	1221220	23056	1	1197778	1198166	387
contig00004	1221434	1410854	186524	1	1221220	1221434	213	1220666-1221358:STM1217 (N-acetylneuraminic acid outer membrane channel protein NanC)
contig00019	1411208	1500379	89163	1	1410854	1411208	353	1411310-1410087:STM1434 (O-antigen polymerase)
contig00048	1500416	1531948	1	31533	1500379	1500416	36	1499655-1500434:STM1523 ("Type III secretion inner membrane protein (YscT,HrcT,SpaR,EscT,EpaR1,homologous to flagellar export components)")
contig00015	1531898	1631142	1	99240	1531948	1531898	-51	1533777-1531570:STM1560 (Electron transport complex protein RnfC)
contig00029	1631712	1692268	60560	1	1631142	1631712	569	1631871-1630405:STM1664 (putative coiled-coil protein)
contig00055	1692443	1720840	28392	1	1692268	1692443	174	1692181-1693131:STM1714 (secreted effector protein)
contig00098	1720841	1723372	2532	1	1720840	1720841	0	1720867-1720151:STM1744 (FIG01045328: hypothetical protein)
contig00025	1723562	1787371	1	63810	1723372	1723562	189
contig00023	1786978	1853162	66020	1	1787371	1786978	-394	1786276-1787166:STM1812 (Peptide transport system permease protein SapC) 1787166-1788158:STM1813 (Peptide transport system ATP-binding protein SapD)
contig00013	1853505	1953525	1	100013	1853162	1853505	342
contig00075	1953610	1963153	1	9544	1953525	1953610	84	1953418-1953813:STM1988 (Putative cytoplasmic protein)
contig00069	1963211	1978110	1	14899	1963153	1963211	57
contig00022	1978111	2045625	1	67514	1978110	1978111	0	1979432-1977621:STM2024 (Phosphogluconate dehydratase (EC 4.2.1.12))
contig00020	2046343	2124344	1	77992	2045625	2046343	717	2046193-2045735:STM2099 (Mobile element protein)
contig00052	2124345	2153301	1	28955	2124344	2124345	0	2123805-2124437:STM2199 (Propanediol utilization protein PduL)
contig00077	2153302	2162397	9095	1	2153301	2153302	0	2152994-2154061:STM2228 (Histidinol-phosphatase (EC 3.1.3.15) / Imidazoleglycerol-phosphate dehydratase (EC 4.2.1.19))
contig00092	2162415	2166213	3799	1	2162397	2162415	17
contig00009	2170609	2302855	132233	1	2166213	2170609	4395	2166237-2165293:STM2239 (O antigen biosynthesis rhamnosyltransferase rfbN (EC 2.4.1.-)) 2167299-2166238:STM2240 (O-antigen flippase Wzx) 2168620-2167619:STM2241 (Putative glycosyltransferase) 2169905-2168625:STM2242 (O-antigen flippase Wzx) 2170898-2169999:STM2243 (UDP-glucose 4-epimerase (EC 5.1.3.2))
contig00080	2302856	2309560	1	6703	2302855	2302856	0	2302659-2303516:STM2365 (Endonuclease IV (EC 3.1.21.2))
contig00054	2309797	2338223	1	28427	2309560	2309797	236	2309634-2308969:STM2372 (Putative inner membrane protein) 2309758-2309636:STM2373 (FIG01045525: hypothetical protein)
contig00076	2338978	2348399	9423	1	2338223	2338978	754	2337824-2339155:STM2402 (FIG01045701: hypothetical protein)
contig00059	2353664	2379620	1	25958	2348399	2353664	5264	2348436-2347393:STM2412 (Cytochrome c heme lyase subunit CcmL / Cytochrome c heme lyase subunit CcmH) 2348990-2348433:STM2413 ("Cytochrome c-type biogenesis protein CcmG/DsbE, thiol:disulfide oxidoreductase") 2350918-2348987:STM2414 (Cytochrome c heme lyase subunit CcmF) 2351394-2350915:STM2415 ("Cytochrome c-type biogenesis protein CcmE, heme chaperone") 2351564-2351391:STM2416 ("Cytochrome c-ty…
contig00028	2379773	2441569	1	61787	2379620	2379773	152	2379349-2380233:STM2440 ("Transcriptional regulator, GntR family")
contig00008	2441655	2579220	137558	1	2441569	2441655	85
contig00006	2580316	2729338	50980	149021	2579220	2580316	1095	2579789-2579331:STM2649 (Mobile element protein) 2582258-2579979:STM2650 (NADP-dependent malic enzyme (EC 1.1.1.40))
contig00095	2729941	2733071	1	3122	2729338	2729941	602	2729000-2730469:STM2768 (leucine-rich repeat protein)
contig00057	2733072	2759686	1	26618	2733071	2733072	0
contig00089	2760473	2765035	1	4563	2759686	2760473	786	2759876-2759427:STM2801 (morphogenesis-like protein( EC:3.2.1.17 )) 2760198-2759863:STM2802 (Phage holin) 2760468-2761154:STM2803 (GtgA)
contig00122	2770249	2770739	491	1	2765035	2770249	5213	2765133-2764531:STM2811 (hypothetical protein) 2765782-2765549:STM2812 (DNA-damage-inducible protein I) 2766226-2766074:STM2813 (FIG01046542: hypothetical protein) 2766753-2766442:STM2814 (FIG01045224: hypothetical protein) 2767097-2766750:STM2815 (putative DNA-binding protein) 2767857-2767108:STM2816 (Bacteriophage-encoded homolog of DNA replication protein DnaC) 2768774-2767860:STM2817 (Replica…
contig00062	2775331	2796865	1	21532	2770739	2775331	4591	2770997-2773882:STM2823 (Exodeoxyribonuclease VIII (EC 3.1.11.-)) 2773893-2775002:STM2824 (Gifsy-2 prophage RecT) 2775045-2775284:STM2825 (putative bacteriophage protein)
contig00152	2799114	2799227	1	114	2796865	2799114	2248	2799764-2796757:STM2849 (Large Subunit Ribosomal RNA; lsuRNA; LSU rRNA)
contig00024	2801568	2867089	1	50599	2799227	2801568	2340	2799764-2796757:STM2849 (Large Subunit Ribosomal RNA; lsuRNA; LSU rRNA) 2800033-2799961:STM2850 (tRNA-Glu-TTC) 2801660-2800119:STM2851 (Small Subunit Ribosomal RNA; ssuRNA; SSU rRNA)
contig00070	2868233	2882483	1	14250	2867089	2868233	1143	2868624-2866927:STM2920 (FIG01049142: hypothetical protein)
contig00093	2882542	2886281	1	3740	2882483	2882542	58	2882784-2881972:STM2937 (putative cytoplasmic protein)
contig00090	2888285	2892732	1	4448	2886281	2888285	2003	2886073-2887356:STM2941 (putative ATPase) 2887353-2888219:STM2942 (putative cytoplasmic protein) 2888357-2888196:STM2943 (FIG01047293: hypothetical protein)
contig00091	2893045	2897131	4083	1	2892732	2893045	312	2892409-2893611:STM2951 (FIG01047465: hypothetical protein)
contig00086	2897132	2901926	4795	1	2897131	2897132	0	2897420-2895879:STM2955 ("PTS system, glucose-specific IIB component (EC 2.7.1.69) / PTS system, glucose-specific IIC component (EC 2.7.1.69)")
contig00109	2902118	2903062	1	952	2901926	2902118	191	2901480-2903354:STM2960 (putative inner membrane protein)
contig00094	2904827	2908184	1	3357	2903062	2904827	1764	2901480-2903354:STM2960 (putative inner membrane protein) 2904936-2903614:STM2961 (putative inner membrane protein)
contig00097	2910165	2912699	1	2535	2908184	2910165	1980	2910402-2908420:STM2966 (FIG01046577: hypothetical protein)
contig00032	2912700	2969908	57204	1	2912699	2912700	0	2913093-2912623:STM2969 (Flagellar synthesis: repressor of fliC)
contig00138	2970000	2970178	179	1	2969908	2970000	91	2970003-2969930:STM3029 (tRNA-Arg-ACG)
contig00042	2970318	3012840	42509	1	2970178	2970318	139	2970273-2970200:STM3030 (tRNA-Arg-ACG)
contig00047	3013002	3046047	33046	1	3012840	3013002	161	3012994-3012107:STM3078 (Type III secretion transcriptional regulator HilC (= SirC))
contig00044	3046404	3086872	40465	1	3046047	3046404	356	3046643-3046317:STM3112 (putative cytoplasmic protein)
contig00010	3087069	3194206	107132	1	3086872	3087069	196	3086936-3086802:STM3162 (FIG01047855: hypothetical protein) 3087019-3088101:STM3163 (Secreted protein)
contig00003	3194926	3414224	1	219292	3194206	3194926	719	3194776-3194318:STM3270 (Mobile element protein)
contig00130	3414558	3414788	1	229	3414224	3414558	333	3414125-3414244:STM3509 (hypothetical protein) 3414241-3414360:STM3510 (hypothetical protein) 3414357-3414476:STM3511 (hypothetical protein) 3414473-3414592:STM3512 (hypothetical protein)
contig00011	3414789	3519310	1	104521	3414788	3414789	0
contig00039	3521782	3566862	45075	1	3519310	3521782	2471	3520033-3518732:STM3622 (Oxaloacetate decarboxylase beta chain (EC 4.1.1.3)) 3521821-3520046:STM3623 (Oxaloacetate decarboxylase alpha chain (EC 4.1.1.3))
contig00150	3567057	3567189	133	1	3566862	3567057	194	3566989-3566870:STM3667 (5S RNA)
contig00101	3567190	3568755	1566	1	3567189	3567190	0	3570072-3567081:STM3668 (Large Subunit Ribosomal RNA; lsuRNA; LSU rRNA)
contig00146	3568756	3568900	145	1	3568755	3568756	0	3570072-3567081:STM3668 (Large Subunit Ribosomal RNA; lsuRNA; LSU rRNA)
contig00154	3571915	3572024	1	110	3568900	3571915	3014	3570072-3567081:STM3668 (Large Subunit Ribosomal RNA; lsuRNA; LSU rRNA) 3570380-3570308:STM3669 (tRNA-Glu-TTC) 3572007-3570466:STM3670 (Small Subunit Ribosomal RNA; ssuRNA; SSU rRNA)
contig00026	3572157	3635050	62895	1	3572024	3572157	132
contig00001	3635965	3882919	47147	246952	3635050	3635965	914	3635618-3635160:STM3755 (Mobile element protein) 3635932-3636102:STM3756 (putative outer membrane lipoprotein)
contig00056	3882917	3910700	27782	1	3882919	3882917	-3	3881228-3885613:STM3986 (Peptide transport system permease protein SapB)
contig00104	3910707	3911818	1117	1	3910700	3910707	6	3910706-3909561:STM4011 ("Lipopolysaccharide 1,2-N-acetylglucosaminetransferase (EC 2.4.1.56)")
contig00115	3912313	3912971	1	659	3911818	3912313	494	3912464-3911766:STM4013 (Lipopolysaccharide core biosynthesis protein RfaY)
contig00050	3913212	3942575	29360	1	3912971	3913212	240	3913497-3912487:STM4014 ("UDP-glucose:(glucosyl)lipopolysaccharide alpha-1,2-glucosyltransferase (EC 2.4.1.58)")
contig00073	3942576	3953672	11099	1	3942575	3942576	0	3941252-3942643:STM4048 (Xanthine permease)
contig00082	3954011	3959294	5285	1	3953672	3954011	338
contig00033	3959352	4013327	1	53975	3959294	3959352	57
contig00046	4018591	4051699	33110	1	4013327	4018591	5263	4013364-4012321:STM4122 (Cytochrome c heme lyase subunit CcmL / Cytochrome c heme lyase subunit CcmH) 4013918-4013361:STM4123 ("Cytochrome c-type biogenesis protein CcmG/DsbE, thiol:disulfide oxidoreductase") 4015846-4013915:STM4124 (Cytochrome c heme lyase subunit CcmF) 4016322-4015843:STM4125 ("Cytochrome c-type biogenesis protein CcmE, heme chaperone") 4016492-4016319:STM4126 ("Cytochrome c-ty…
contig00035	4053029	4099780	1	46747	4051699	4053029	1329	4051378-4052340:STM4158 (putative inner membrane protein) 4052340-4053275:STM4159 (Retron-type RNA-directed DNA polymerase (EC 2.7.7.49))
contig00018	4105237	4195814	1	90576	4099780	4105237	5456	4100132-4101673:STM4205 (Small Subunit Ribosomal RNA; ssuRNA; SSU rRNA) 4101759-4101831:STM4206 (tRNA-Glu-TTC) 4102028-4105019:STM4207 (Large Subunit Ribosomal RNA; lsuRNA; LSU rRNA) 4105111-4105230:STM4208 (5S RNA)
contig00081	4201427	4207577	6151	1	4195814	4201427	5612	4196059-4197600:STM4299 (Small Subunit Ribosomal RNA; ssuRNA; SSU rRNA) 4197670-4197743:STM4300 (tRNA-Ile-GAT) 4197858-4197930:STM4301 (tRNA-Ala-TGC) 4197942-4198058:STM4302 (hypothetical protein) 4198116-4201107:STM4303 (Large Subunit Ribosomal RNA; lsuRNA; LSU rRNA) 4201302-4201421:STM4304 (5S RNA)
contig00012	4207578	4308929	1	101340	4207577	4207578	0	4206131-4208917:STM4312 (DNA polymerase I (EC 2.7.7.7))
contig00043	4308930	4350779	41849	1	4308929	4308930	0
contig00064	4356230	4375210	1	18980	4350779	4356230	5450	4351130-4352671:STM4455 (Small Subunit Ribosomal RNA; ssuRNA; SSU rRNA) 4352741-4352814:STM4456 (tRNA-Ile-GAT) 4352929-4353001:STM4457 (tRNA-Ala-TGC) 4353013-4353129:STM4458 (hypothetical protein) 4353187-4356178:STM4459 (Large Subunit Ribosomal RNA; lsuRNA; LSU rRNA)
contig00066	4376168	4394657	18493	1	4375210	4376168	957	4375332-4376360:STM4480 (putative cytoplasmic protein)
contig00065	4399654	4418541	1	18886	4394657	4399654	4996	4394675-4396217:STM4502 (Small Subunit Ribosomal RNA; ssuRNA; SSU rRNA) 4396303-4396375:STM4503 (tRNA-Glu-TTC) 4396611-4399602:STM4504 (Large Subunit Ribosomal RNA; lsuRNA; LSU rRNA)
contig00107	4418795	4419785	1	989	4418541	4418795	253	4418646-4417918:STM4524 (putative cytoplasmic protein)
contig00031	4419786	4477526	57746	1	4419785	4419786	0	4419837-4419382:STM4527 (putative cytoplasmic protein)
contig00105	4478390	4479460	1068	1	4477526	4478390	863	4478370-4478489:STM4594 (Putative inner membrane or exported protein)
contig00114	4480439	4481113	1	676	4479460	4480439	978	4478486-4479874:STM4595 (Putative integral membrane protein) 4480257-4481183:STM4596 (Agglutination protein)
contig00067	4481832	4499465	17634	1	4481113	4481832	718	4480257-4481183:STM4596 (Agglutination protein) 4481207-4482457:STM4597 (Putative type-I secretion protein)
contig00030	4500062	4559265	59203	1	4499465	4500062	596	4499193-4501259:STM4599 (Putative type-1 secretion protein)
contig00108	4559986	4560953	968	168	4559265	4559986	720	4559416-4559874:STM4652 (Mobile element protein)
contig00007	4562058	4710809	114149	1	4560953	4562058	1104	4561757-4560882:STM4656 (Type III secretion and flagellar regulator RtsA) 4562165-4562022:STM4657 (putative cytoplasmic protein)
contig00045	4710808	4744155	1	33348	4710809	4710808	-2	4710646-4710837:STM4826 (FIG01046038: hypothetical protein)
contig00071	4744203	4758156	1	13952	4744155	4744203	47	4746939-4743262:STM4853 (putative type II restriction enzyme methylase subunit)
contig00021	4758882	4829041	70155	1	4758156	4758882	725	4757183-4758178:STM4863 (FIG01045697: hypothetical protein) 4758454-4759365:STM4864 (Putative cytoplasmic protein)
contig00037_end	4829042	4857432	45840	17449	4829041	4829042	0	4829596-4828889:STM4942 (Beta-fimbriae chaperone protein)

## Sheet: SDT1291 plasmid
contig	LT2_start	LT2_end	contig_start	contig_end	gap_from	gap_to	gap_length
contig00017_begin	1	38099	47958	9872		Note: negative gap lengths indicate insertions relative to the reference genome
contig00131	41890	42113	224	1	38099	41890	3790	38268-37528:STM65 (Carbonic anhydrase (EC 4.2.1.1)) 38679-38813:STM66 (hypothetical protein) 39411-38923:STM67 (Putative cytoplasmic protein) 39670-40785:STM68 (Alpha-helical coiled coil protein) 40778-41287:STM69 (FIG01045535: hypothetical protein) 41299-41418:STM70 (FIG01046078: hypothetical protein) 41393-41806:STM71 (FIG01047572: hypothetical protein) 41863-42429:STM72 (FIG01046430: hypotheti…
contig00139	44563	44740	5	178	42113	44563	2449	41863-42429:STM72 (FIG01046430: hypothetical protein) 43402-42461:STM73 (Transposase) 43817-45022:STM74 (Chromosome (plasmid) partitioning protein ParA)
contig00017_end	47972	93939	93925	47959	44740	47972	3231	43817-45022:STM74 (Chromosome (plasmid) partitioning protein ParA) 45022-45996:STM75 (Chromosome (plasmid) partitioning protein ParB) 47352-46078:STM76 ("Error-prone, lesion bypass DNA polymerase V (UmuC)") 47774-47352:STM77 (Error-prone repair protein UmuD) 47773-47916:STM78 (hypothetical protein)
