# Supplementary material for: Combining de novo and reference-guided assembly with scaffold_builder
Source: Source Code Biol Med. 2013 Nov 22;8:23. doi: 10.1186/1751-0473-8-23 (PMC4177539; doi:10.1186/1751-0473-8-23)
Supplement: Additional file 3: Table S3 — Comparison between Scaffold_builder and CONTIGuator. [file 1751-0473-8-23-S3.xlsx]

## Sheet: Comparison (454)
Characteristics		E. coli 042	L. salivarius UCC118	S. enterica subsp. Enterica sv Typhi P-stx-12	SDT1291	G455
Number of contigs	-	70	38	61	159	259
Number contigs mapped	Scaffolder_Builder	36	32	47	117	194
	Contiguator	36	27	45	95	156
Bp mapped	Scaffolder_Builder	4945573	1762749	4569762	4687883	4681130
	Contiguator	5079361	1758734	4678928	4686605	4655248

## Sheet: Comparison (Illumina)
Characteristics		E. coli 042	L. salivarius UCC118	S. enterica subsp. Enterica sv Typhi P-stx-12
Number of contigs	-	330	112	128
Number contigs mapped	Scaffolder_Builder	149	79	81
	Contiguator	93	39	69
Bp mapped	Scaffolder_Builder	5359220	1918446	4782247
	Contiguator	4889149	1764228	4688460
